# Supplementary material for: Rhabdomyosarcoma Associated with Core Myopathy/Malignant Hyperthermia: Combined Effect of Germline Variants in RYR1 and ASPSCR1 May Play a Role
Source: Genes (Basel). 2023 Jun 27;14(7):1360. doi: 10.3390/genes14071360 (PMC10378851; doi:10.3390/genes14071360)
Supplement: Supplementary file 1 [file genes-14-01360-s001.zip]

Archive with 1 entries (1 files):
- genes-2446078-supplementary.pdf
